# Supplementary material for: SNP-revealed genetic diversity in wild emmer wheat correlates with ecological factors
Source: BMC Evol Biol. 2013 Aug 13;13:169. doi: 10.1186/1471-2148-13-169 (PMC3751623; doi:10.1186/1471-2148-13-169)
Supplement: Additional file 1: Table S1 — Shared-allele distance between populations of wild emmer wheat. [file 1471-2148-13-169-S1.xlsx]

## Sheet: Sheet1
	Population	Amirim	Ammiad-85	Bat-Shelomo	Beit-Oren	Bet-Meir	Daliyya	East-Siverek	Gamla	Gitit	Givat-Koach	Hermon	J'aba	Kabara	Kokhav-Hashahar	Mt. Gerizim	Mt.Gilboa	N Diyarbakir	Nesher	Qazrin	Rosh-Pinna	Sanhedriyya	Tabigha 1979	Taiyiba	West-Siverek	Yehudiyya
	Amirim	0
	Ammiad-85	0.135928	0
	Bat-Shelomo	0.0631574	0.114027	0
	Beit-Oren	0.0580349	0.13059	0.0608992	0
	Bet-Meir	0.0525	0.132497	0.0646996	0.0661037	0
	Daliyya	0.123609	0.151125	0.102771	0.115409	0.127036	0
	East-Siverek	0.0804008	0.132594	0.0697335	0.074596	0.079032	0.126349	0
	Gamla	0.0930769	0.0804475	0.0836199	0.089722	0.0930543	0.132274	0.0969683	0
	Gitit	0.097275	0.0747612	0.0783811	0.0932773	0.0927036	0.128878	0.0953889	0.0535294	0
	Givat-Koach	0.0582001	0.129663	0.042735	0.056755	0.0539153	0.105644	0.0665877	0.0962293	0.0927602	0
	Hermon	0.139389	0.16458	0.123693	0.137023	0.13948	0.173586	0.116128	0.148959	0.138147	0.127212	0
	J'aba	0.0490397	0.128054	0.0516843	0.0628744	0.0464367	0.114844	0.0682324	0.090362	0.0893917	0.0472097	0.124409	0
	Kabara	0.0666214	0.135897	0.0494218	0.0619479	0.0657805	0.109653	0.06922	0.0958069	0.0968829	0.0505782	0.123944	0.0588738	0
	Kokhav-Hashahar	0.10852	0.0735905	0.0886878	0.102844	0.106246	0.13712	0.101939	0.0476665	0.0557638	0.103433	0.142421	0.0961574	0.104924	0
	Mt. Gerizim	0.0811199	0.088097	0.072813	0.0802359	0.0817308	0.119796	0.0852618	0.0521606	0.0473919	0.0824158	0.139819	0.080631	0.0845777	0.0630495	0
	Mt.Gilboa	0.1046	0.0760684	0.0911011	0.0994721	0.105336	0.136048	0.104374	0.0497587	0.0623932	0.102614	0.152376	0.102489	0.105053	0.0558931	0.0637821	0
	N Diyarbakir	0.108416	0.100593	0.087265	0.107304	0.108801	0.132511	0.0925598	0.0854299	0.0767622	0.0977325	0.103733	0.0934087	0.102881	0.0811765	0.0800226	0.0914027	0
	Nesher	0.0471833	0.115988	0.0452237	0.054638	0.0573529	0.10526	0.0718649	0.0790045	0.0786576	0.0473856	0.13009	0.0459087	0.0608409	0.0911603	0.0706448	0.0889517	0.0899887	0
	Qazrin	0.151719	0.0777225	0.135812	0.148798	0.154287	0.182726	0.153064	0.0899548	0.0979839	0.15088	0.185837	0.153409	0.155023	0.0850808	0.106538	0.0838914	0.127511	0.1381	0
	Rosh-Pinna	0.14276	0.0729387	0.127665	0.141855	0.138631	0.177149	0.146154	0.0884389	0.0839367	0.142785	0.176697	0.143917	0.148002	0.079331	0.0972285	0.0843891	0.115724	0.129808	0.0534389	0
	Sanhedriyya	0.0616742	0.115495	0.0525239	0.0684228	0.0553959	0.105215	0.0814867	0.08181	0.0794671	0.0510709	0.134367	0.0573856	0.0728808	0.0936781	0.0700679	0.088356	0.0925339	0.050543	0.134389	0.12405	0
	Tabigha 1979	0.111282	0.0540473	0.0950226	0.107369	0.106637	0.143087	0.109682	0.0523932	0.0498743	0.108648	0.151672	0.106234	0.112871	0.0513036	0.064643	0.0540975	0.0851986	0.093948	0.0725138	0.0618024	0.093997	0
	Taiyiba	0.0595814	0.129072	0.0658685	0.0631626	0.0466629	0.113631	0.079234	0.0896267	0.0937092	0.056869	0.137557	0.0555933	0.0625754	0.100606	0.0822398	0.0974548	0.102308	0.0613122	0.152477	0.142477	0.0619231	0.107397	0
	West-Siverek	0.0684615	0.1272	0.0498894	0.0749386	0.0635747	0.11129	0.0649321	0.0938914	0.0904274	0.051267	0.120837	0.053992	0.056003	0.100776	0.083948	0.102383	0.0905882	0.0585747	0.148552	0.139299	0.0551584	0.105319	0.0628054	0
	Yehudiyya	0.16362	0.0831875	0.148386	0.160401	0.164333	0.187952	0.164021	0.102217	0.106199	0.162353	0.195317	0.163203	0.167994	0.0967873	0.116493	0.0975716	0.134072	0.148812	0.0401357	0.0625339	0.145385	0.0835747	0.164672	0.159231	0
