# Supplementary material for: SNP-revealed genetic diversity in wild emmer wheat correlates with ecological factors
Source: BMC Evol Biol. 2013 Aug 13;13:169. doi: 10.1186/1471-2148-13-169 (PMC3751623; doi:10.1186/1471-2148-13-169)
Supplement: Additional file 3: Table S2 — Coefficient of multiple regressions (R2) of genetic indices (genetic diversity indices and selected allele frequencies as the dependent variables) and environmental variables (as independent variables) in 25 populations of wild emmer wheat, T. dicoccoides, in Israel and Turkey. [file 1471-2148-13-169-S3.xlsx]

## Sheet: Sheet1
Code	Stepwise model by ecogeographical variables
	STEP1	STEP2	STEP3	Final step
Genetic diversity indices revealed by 1,105 markers
Genediversity	Rv 0.151@	Rv Ev 0.300*	Rv Ev Hu14 0.492**
PIC	Rv 0.147@	Rv Ev 0.291*	Rv Ev Hu14 0.482**
Allele frequencies of 755 SNP markers
1A-10	Rv 0.258*	Rv Lt 0.440**
1A-11	Lt 0.240*
1A-12	Rv 0.142@	Rv Ev 0.303*	Rv Ev Rd 0.440*
1A-17	Ta 0.551***
1A-18	Rd 0.345**
1A-2	Rd 0.279*	Rd Ev 0.447**	Rd Ev Hu14 0.535**	Rd Ev Hu14 Huan 0.632**
1A-20	Huan 0.696***
1A-21	Rv 0.142@	Rv Ev 0.303*	Rv Ev Rd 0.440*
1A-25	Rv 0.142@	Rv Ev 0.303*	Rv Ev Rd 0.440*
1A-26	Huan 0.235*	Huan Ev 0.385*
1A-28	Huan 0.660***
1A-29	Rv 0.142@	Rv Ev 0.303*	Rv Ev Rd 0.440*
1A-3	Rv 0.142@	Rv Ev 0.303*	Rv Ev Rd 0.440*
1A-30	Lt 0.250*
1A-31	Td 0.340**
1A-32	Lt 0.333**	Lt Ev 0.482**	Lt Ev Rn 0.570**
1A-34	Rv 0.142@	Rv Ev 0.303*	Rv Ev Rd 0.440*
1A-35	Lt 0.341**
1A-37	Huan 0.314**	Huan Rn 0.423**	Huan Rn Rd 0.540**	Huan Rn Rd Tdd 0.656***
1A-38	Rv 0.142@	Rv Ev 0.303*	Rv Ev Rd 0.440*
1A-39	Rv 0.142@	Rv Ev 0.303*	Rv Ev Rd 0.440*
1A-41	Lt 0.228*	Lt Hu14 0.380*	Lt Hu14 Td 0.517**
1A-42	Rv 0.142ns	Rv Ev 0.303*	Rv Ev Rd 0.440*
1A-43	Trd 0.222*	Trd Rd 0.356*	Trd Rd Dw 0.465*
1A-44	Huan 0.330**	Huan Lt 0.526***	Huan Lt Tdd 0.545***
1A-45§	Huan 0.355**	Huan Lt 0.598***
1A-46	Hu14 0.258*	Hu14 Tdd 0.390*	Hu14 Tdd Rv 0.491**
1A-47§	Rv 0.326**	Rv Lt 0.464**	Rv Lt Tdd 0.576**
1A-5	Rv 0.142@	Rv Ev 0.303*	Rv Ev Rd 0.440*
1A-51	Lt 0.260*	Lt Hu14 0.529***
1A-52	Lt 0.204*
1A-53	Tdd 0.173@	Tdd Ev 0.296*
1A-55	Huan 0.336**	Huan Rd 0.505**
1A-56	Huan 0.277*	Huan Lt 0.513**	Huan Lt Tdd 0.592***
1A-57	Lt 0.475***	Lt Ev 0.554***
1A-58	Tdd 0.344**	Tdd Lt 0.603***
1A-59	Huan 0.253*	Huan Hu14 0.389*
1A-6	Rn 0.248*
1A-60	Tm 0.187@	Tm Al 0.249*
1A-61	Huan 0.282*	Huan Lt 0.464**
1A-62	Rv 0.430***	Rv Lt 0.546 ***	Rv Lt Tdd 0.623***
1A-63§	Huan 0.360**	Huan Lt 0.631***	Huan Lt Tdd 0.690 ***
1A-64	Td 0.374**	Td Lt 0.517***	Td Lt Tdd 0.605***
1A-65	Rv 0.348**
1A-66	Tdd 0.308**	Tdd Lt 0.570***	Tdd Lt Dw 0.656***	Tdd Lt Dw Rr Huan 0.847***
1A-69	Rv 0.142@	Rv Ev 0.303*	Rv Ev Rd 0.440*
1A-7	Rv 0.142@	Rv Ev 0.303*	Rv Ev Rd 0.440*
1A-74	Rv 0.439***	Rv Tdd 0.552***
1A-75	Rd 0.250*
1A-76	Tdd 0.366**	Tdd Lt 0.556***	Tdd Lt Dw 0.645***	Tdd Lt Dw Rd 0.740***
1A-78	Rv 0.142@	Rv Ev 0.303*	Rv Ev Rd 0.440*
1A-8	Rv 0.142@	Rv Ev 0.303*	Rv Ev Rd 0.440*
1A-80	Ta 0.179@	Ta Lt 0.305*
1A-84	Rn 0.178@	Rn Trd 0.336*
1A-87	Rv 0.142@	Rv Ev 0.303*	Rv Ev Rd 0.440*
1A-88	Rv 0.142@	Rv Ev 0.303*	Rv Ev Rd 0.440*
1A-9	Ev 0.528***
1A-90	Td 0.330**	Td Lt 0.478**	Td Lt Dw 0.613***	Lt Dw Tj 0.683***
1A-94	Rd 0.278*	Rd Td 0.537**
1A-95	Rd 0.254*
1A-96	Td 0.309**
1A-97	Rv 0.142@	Rv Ev 0.303*	Rv Ev Rd 0.440*
1A-98	Rn 0.286*	Rn Rd 0.426**
1A-105	Td 0.451**	Td Tdd 0.542**
1A-106	Ta 0.309**
1B-11	Rv 0.142@	Rv Ev 0.303*	Rv Ev Rd 0.440*
1B-12	Rv 0.142@	Rv Ev 0.303*	Rv Ev Rd 0.440*
1B-14	Rv 0.283*
1B-15	Rv 0.142@	Rv Ev 0.303*	Rv Ev Rd 0.440*
1B-17	Rv 0.142@	Rv Ev 0.303*	Rv Ev Rd 0.440*
1B-2§	Huan 0.532***	Huan Lt 0.663***
1B-22	Rv 0.448***
1B-23	Hu14 0.390**	Hu14 Tdd 0.575***
1B-24	Lt 0.392**	Lt Rn 0.532***	Lt Rn Al 0.626***
1B-26	Lt 0.267*	Lt Huan 0.383*
1B-27	Rd 0.282*
1B-29	Rv 0.142@	Rv Ev 0.303*	Rv Ev Rd 0.440*
1B-30	Hu14 0.339**	Hu14 Al 0.489**
1B-32	Rv 0.142@	Rv Ev 0.303*	Rv Ev Rd 0.440*
1B-34	Td 0.333**	Td Lt 0.450**
1B-37	Rv 0.142@	Rv Ev 0.303*	Rv Ev Rd 0.440*
1B-39	Rv 0.432***	Rv Lt 0.527***
1B-40	Rr 0.248*
1B-41	Td 0.358**	Td Ev 0.515***
1B-42	Huan 0.559***	Huan Ev 0.665***
1B-43	Lt 0.190*	Lt Huan 0.387*
1B-44§	Huan 0.376**	Huan Lt 0.602***
1B-45	Lt 0.253*
1B-46	Lt 0.242*
1B-47	Hu14 0.423***	Hu14 Lt 0.568***	Huan Lt Dw 0.658***	Lt Dw Tdd Al 0.831***
1B-49	Lt 0.202*
1B-5	Td 0.302**
1B-51	Huan 0.332**	Huan Lt 0.591***
1B-52	Lt 0.262*	Lt Tdd 0.390*
1B-53	Al 0.217*
1B-56§	Huan 0.384**
1B-57	Lt 0.444***	Lt Rv 0.565***
1B-58	Huan 0.279*	Huan Lt 0.441**	Huan Lt Tdd 0.529**	Huan Lt Tdd Hu14 0.636**
1B-59	Lt 0.281*	Lt Huan 0.577***
1B-60	Lt 0.353**	Lt Dw 0.680***
1B-61	Rr 0.314**	Rr Lt 0.445**
1B-62	Td 0.599***	Td Lt 0.680***	Td Lt Ta 0.745***
1B-63	Huan 0.308**	Huan Lt 0.617***
1B-64	Td 0.157@	Td Rr 0.440**
1B-65	Rn 0.352**
1B-66	Lt 0.301**
1B-67	Tdd 0.408**	Tdd Ev 0.569***	Td Ev Rv0.703***	Td Ev Rv Tm 0.757***
1B-68	Huan 0.532***	Huan Ev 0.643***
1B-69	Lt 0.235*
1B-7§	Lt 0.150 @	Lt Tdd 0.293*	Lt Tdd Tm 0.407*
1B-72	Rr 0.250*
1B-77	Huan 0.365**	Huan Rd 0.550***
1B-79	Huan 0.430***
1B-8	Huan 0.523***	Huan Dw 0.647****
1B-80	Rv 0.142@	Rv Ev 0.303*	Rv Ev Rd 0.440*
1B-81	Rd 0.319**
1B-84	Td 0.610***	Td Al 0.764***
1B-85	Rv 0.142@	Rv Ev 0.303*	Rv Ev Rd 0.440*
1B-86	Rv 0.142@	Rv Ev 0.303*	Rv Ev Rd 0.440*
1B-87	Ta 0.276*	Ta Tdd 0.458**
1B-89	Td 0.610***	Td Al 0.764***
1B-9	Rv 0429***
1B-90	Lt 0.299**
1B-91	Rv 0.394**
1B-95	Huan 0.395**	Huan Ev 0.531***	Huan Ev Rv 0.609***	Huan Ev Rv Hu14 0.683***
1B-96	Hu14 0.300**	Hu14 Trd 0.464**	Hu14 Trd Rv 0.573**
1B-97	Ev 0.246*
1B-98	Td 0.497***
2A-11	Huan 0.290*	Huan Lt 0.599***
2A-12	Huan 0.681***	Huan Ev 0.741***
2A-14	Rn 0.474***	Rn Dw 0.623***
2A-15	Rn 0.373**	Rn Hu140.627***	Rn Hu14 Huan 0.687***
2A-16	Rn 0.294*	Rn Rv 0.440**
2A-17	Rv 0.142@	Rv Ev 0.303*	Rv Ev Rd 0.440*
2A-21	Rv 0.473***	Rv Lt 0.692***
2A-24	Rv 0.142@	Rv Ev 0.303*	Rv Ev Rd 0.440*
2A-25§	Rv 0.486***	Rv Lt 0.714***
2A-26	Lt 0.186*	Lt Tdd 0.333*
2A-27	Rv 0.142@	Rv Ev 0.303*	Rv Ev Rd 0.440*
2A-28	Rv 0.142@	Rv Ev 0.303*	Rv Ev Rd 0.440*
2A-29	Rv 0.473***	Rv Lt 0.596***
2A-3§	Huan 0.295*	Huan Lt 0.565**
2A-31	Rv 0.142@	Rv Ev 0.303*	Rv Ev Rd 0.440*
2A-33	Rv 0.142@	Rv Ev 0.303*	Rv Ev Rd 0.440*
2A-35	Rv 0.142@	Rv Ev 0.303*	Rv Ev Rd 0.440*
2A-39	Rv 0.473***	Rv Lt 0.580***
2A-4	Tdd 0.494***	Tdd Trd 0.601***
2A-40§	Huan 0.322**	Huan Lt 0.572***
2A-41§	Huan 0.324**	Huan Lt 0.568**
2A-42	Lt 0.329**	Lt Tdd 0.510**
2A-43	Rr 0.339**
2A-45	Huan 0.351**	Huan Lt 0.583***
2A-46§	Huan 0.343**	Huan Lt 0.604***
2A-47	Lt 0.252*	Lt Huan 0.49**
2A-48	Rv 0.142@	Rv Ev 0.303*	Rv Ev Rd 0.440*
2A-49	Tdd 0.394**	Td Rv 0.483**
2A-50	Tdd 0.302**	Tdd Lt 0.455**
2A-51	Trd 0.283*
2A-53	Huan 0.300**	Huan Lt 0.443**	Huan Lt Tm 0.538**	Lt Tm Al Trd 0.801***
2A-54	Rn 0.552***	Rn Lt 0.699***
2A-55	Td 0.353**
2A-56	Rd 0.292*
2A-57	Td 0.266*	Td Lt 0.431**	Td Lt Tm 0.530**	Lt Tm Al Tdd Rd 0.789***
2A-58	Huan 0.465***
2A-59	Lt 0.320**	Lt Rr 0.421**	Lt Rr Trd 0.513**
2A-60	Rd 0.370**
2A-61	Rn 0.529***	Rn Lt 0.702***
2A-62	Rv 0.363**	Rv Lt 0.563***
2A-63	Huan 0.385**	Huan Lt 0.609***
2A-66	Tdd 0.204*
2A-67	Lt 0.18@	Lt Tdd 0.326*
2A-68	Rv 0.142@	Rv Ev 0.303*	Rv Ev Rd 0.440*
2A-72	Td 0.423***	Td Rv 0.533***
2A-74	Lt 0.373**	Lt Rv 0.643***
2A-75	Rv 0.142@	Rv Ev 0.303*	Rv Ev Rd 0.440*
2A-76	Td 0.399**	Td Lt 0.543***
2A-8	Rv 0.211*
2A-82	Lt 0.208*
2A-83	Tdd 0.357**
2A-84	Lt 0.251*
2A-85	Rv 0.142@	Rv Ev 0.303*	Rv Ev Rd 0.440*
2A-86	Rv 0.142@	Rv Ev 0.303*	Rv Ev Rd 0.440*
2A-89	Lt 0.313**	Lt Dw 0.562***
2A-9§	Rr 0.210*	Rr Lt 0.383*	Rr Lt Rn 0.498 **
2B-11	Rv 0.142@	Rv Ev 0.303*	Rv Ev Rd 0.440*
2B-13	Rv 0.142@	Rv Ev 0.303*	Rv Ev Rd 0.440*
2B-14	Rv 0.142@	Rv Ev 0.303*	Rv Ev Rd 0.440*
2B-16	Td 0.205*
2B-17	Huan 0.195*	Huan Lt 0.355*
2B-2	Lt 0.279*	Lt Rr 0.443**
2B-20	Rv 0.142@	Rv Ev 0.303*	Rv Ev Rd 0.440*
2B-21	Td 0.395**	Td Lt 0.584***	Td Lt Tdd 0.650***	Td Tdd Ev Rv 0.830***
2B-23	Rv 0.479***	Rv Lt 0.626***	Rv Lt Tm 0.688***
2B-25	Rv 0.142@	Rv Ev 0.303*	Rv Ev Rd 0.440*
2B-26	Huan 0.665***
2B-35	Huan 0.274*
2B-36	Rv 0.451***	Rv Lt 0.574***
2B-37	Huan 0.440***	Huan Lt 0.666***
2B-38	Tdd 0.314**	Tdd Lt 0.456**
2B-39§	Td 0.344**	Td Lt 0.563**	Td Lt Tdd 0.652***
2B-40§	Td 0.353**	Td Lt 0.559**	Td Lt Tdd 0.661***
2B-41	Tdd 0.199*	Tdd Lt 0.367*
2B-42	Huan 0.351**	Huan Lt 0.583***
2B-43	Rv 0.142@	Rv Ev 0.303*	Rv Ev Rd 0.440*
2B-46	Huan 0.354**	Huan Rd 0.452**	Huan Rd Dw 0.565**	Huan Rd Dw Td 0.651***
2B-48§	Huan 0.371**	Huan Lt 0.649***
2B-49	Lt 0.286*	Lt Rv 0.524***
2B-50§	Td 0.361**	Td Lt 0.568**	Td Lt Huan 0.674***
2B-51§	Huan 0.340**	Huan Lt 0.615***
2B-52	Lt 0.318**	Lt Rv 0.560***	Lt Rv Tm 0.645***
2B-53	Rv 0.505***	Rv Lt 0.705***
2B-55	Huan 0.517***
2B-57	Huan 0.510***	Huan Lt 0.777***
2B-58	Lt 0.172@	Lt Dw 0.353*	Lt Dw Tdd 0.507**
2B-59	Lt 0.214*	Lt Rn 0.366*	Lt Rn Ev 0.517**
2B-60	Rv 0.142@	Rv Ev 0.303*	Rv Ev Rd 0.440*
2B-61	Lt 0.299**	Lt Dw 0.408**	Lt Dw Rd 0.516**
2B-62	Lt 0.259*	Lt Tm 0.388*
2B-64	Ta 0.348**
2B-68	Rn 0.286*	Rn Ev 0.477**
2B-7	Rv 0.245*	Rv Tdd 0.416**
2B-72	Td 0.454***
2B-73	Tm 0.304**
2B-75	Tdd 0.150@	Tdd Rr 0.381*
2B-76	Tdd 0.411**
2B-82	Td 0.437***	Td Ev 0.537***
3A-1§	Rn 0.056ns	Rn Rv 0.151ns	Rn Rv Hu14 0.227ns
3A-12	Td 0.479***	Td Tdd 0.607***
3A-15	Rr 0.346**	Rr Lt 0.450**	Rr Lt Rn 0.501**
3A-17	Td 0.695***	Td Rn 0.767**	Td Rn Rv 0.829***
3A-19	Ev 0.166@	Ev Rr 0.441**
3A-2	Rv 0.142@	Rv Ev 0.303*	Rv Ev Rd 0.440*
3A-21	Huan 0.572***	Huan Rn 0.647***
3A-22	Rv 0.142@	Rv Ev 0.303*	Rv Ev Rd 0.440*
3A-24	Lt 0.409**	Lt Rv 0.564***
3A-25	Rv 0.204*
3A-31	Rv 0.142@	Rv Ev 0.303*	Rv Ev Rd 0.440*
3A-32	Rv 0.142@	Rv Ev 0.303*	Rv Ev Rd 0.440*
3A-34	Trd 0.146@	Trd Tj 0.297*
3A-35	Huan 0.313**	Huan Tdd 0.740**	Huan Tdd Ta 0.751**	Huan Tdd Ta Rd Dw Td Lt 0.935***
3A-37	Rv 0.442***	Rv Rd 0.567***
3A-39	Td 0.168@	Td Rd 0.449**
3A-41	Rv 0.142@	Rv Ev 0.303*	Rv Ev Rd 0.440*
3A-42	Huan 0.283*	Huan Tdd 0.691***	Huan Tdd Ta 0.770**	Huan Tdd Ta Rd Dw Td 0.885***
3A-43	Huan 0.643***	Huan Lt 0.707***
3A-45	Tdd 0.170@	Tdd Rv 0.328*
3A-46	Td 0.626***	Td Tdd 0.747***
3A-47	Td 0.258*	Td Lt 0.436**
3A-48	Huan 0.450***	Huan Lt 0.647***	Huan Lt Td 0.718***
3A-49	Tdd 0.450***	Tdd Lt 0.578***	Tdd Lt Hu14 0.686***	Tdd Lt Hu14 Ev 0.765***
3A-50	Tm 0.341**
3A-52	Huan 0.435***	Huan Lt 0.637***	Huan Lt Td 0.707***
3A-53	Huan 0.407**	Huan Lt 0.635***	Huan Lt Tdd 0.692***
3A-54	Rv 0.142@	Rv Ev 0.303*	Rv Ev Rd 0.440*
3A-57	Trd 0.346**
3A-59	Rn 0.154@	Rn Ev 0.370*	Rn Ev Dw 0.483**
3A-6	Tdd 0.335**
3A-60	Tdd 0.198*
3A-63	Rv 0.142@	Rv Ev 0.303*	Rv Ev Rd 0.440*
3A-64	Rv 0.142@	Rv Ev 0.303*	Rv Ev Rd 0.440*
3A-67	Dw 0.300**	Dw Tj 0.473**	Dw Tj Rd 0.614***	Dw Tj Rd Tm 0.705***
3A-68	Rv 0.142@	Rv Ev 0.303*	Rv Ev Rd 0.440*
3A-69	Rv 0.142@	Rv Ev 0.303*	Rv Ev Rd 0.440*
3A-71	Hu14 0.329**	Hu14 Tdd 0.507**
3A-73	Dw 0.176@	Dw Tj 0.559*
3A-76	Lt 0.255*	Lt Hu14 0.472**
3A-77	Td 0.454***	Td Dw 0.566***
3A-83	Al 0.238*
3A-85	Rv 0.463***	Rv Rd 0.586***
3A-86§	Td 0.402**	Td Lt 0.620***	Td Lt Dw 0.718***
3A-89	Lt 0.289*	Lt Tm 0.483**
3A-91	Rv 0.142@	Rv Ev 0.303*	Rv Ev Rd 0.440*
3A-92	Rn 0.500***
3A-95	Rv 0.142@	Rv Ev 0.303*	Rv Ev Rd 0.440*
3A-96	Lt 0.309**	Lt Huan 0.496**
3A-98	Dw 0.176@	Dw Tj 0.312*
3B-1	Rn 0.188@
3B-11	Rv 0.142@	Rv Ev 0.303*	Rv Ev Rd 0.440*
3B-13	Rv 0.142@	Rv Ev 0.303*	Rv Ev Rd 0.440*
3B-14	Huan 0.210*	Huan Ev 0.403**	Huan Ev Td 0.577**
3B-15	Al 0.189*
3B-17	Rv 0.142@	Rv Ev 0.303*	Rv Ev Rd 0.440*
3B-18	Rr 0.320**
3B-19	Tdd 0.423***	Tdd Lt 0.698***	Td Lt Huan 0.800***
3B-2	Tdd 0.187@
3B-21	Rv 0.142@	Rv Ev 0.303*	Rv Ev Rd 0.440*
3B-23	Huan 0.524***	Huan Trd 0.636***
3B-24	Dw 0.351**	Dw Lt 0.476**
3B-25	Rv 0.142@	Rv Ev 0.303*	Rv Ev Rd 0.440*
3B-26	Huan 0.614***
3B-27	Ev 0.137@	Ev Rv 0.331*
3B-28	Tdd 0.342**	Tdd Lt 0.561***	Tdd Lt Huan 0.589***
3B-29	Huan 0.281*	Huan Lt 0.527***	Huan Lt Td 0.622***
3B-3	Rv 0.142@	Rv Ev 0.303*	Rv Ev Rd 0.440*
3B-30	Lt 0.240*	Lt Dw 0.484**	Lt Dw Rd 0.609***
3B-31§	Huan 0.386**	Huan Lt 0.658***
3B-32	Tdd 0.205*
3B-33	Rv 0.528***	Rv Rn 0.643***
3B-34§	Huan 0.353**	Huan Lt 0.624***
3B-35	Tm 0.196*
3B-36	Td 0.308**	Td Lt 0.504**	Td Lt Tdd 0.611***
3B-38	Huan 0.284*	Huan Tm 0.411**	Huan Tm Rd 0.514**	Huan Tm Rd Dw 0.658***
3B-39	Lt 0.266*	Lt Tj 0.404**
3B-40	Rr 0.207*	Rr Lt 0.365*	Rr Lt Rn 0.508**
3B-41	Huan 0.204*
3B-42	Ev 0.448***
3B-43	Huan 0.391**	Huan Rv 0.492**	Huan Rv Ev 0.580**
3B-45§	Huan 0.355**	Huan Lt 0.634***
3B-50	Al 0.189*
3B-53	Hu14 0.183@	Hu14 Ta 0.338*
3B-58	Huan 0.430***	Huan Ev 0.570***
3B-61§	Td 0.547***	Td Rr 0.624***
3B-65	Rd 0.299**
3B-8	Huan 0.627***
3B-9	Rv 0.142@	Rv Ev 0.303*	Rv Ev Rd 0.440*
4A-10	Hu14 0.336**
4A-100	Rv 0.142@	Rv Ev 0.303*	Rv Ev Rd 0.440*
4A-11	Rd 0.147@	Rd Hu14 0.489**
4A-112	Hu14 0.258*
4A-113	Td 0.458***
4A-117	Rv 0.142@	Rv Ev 0.303*	Rv Ev Rd 0.440*
4A-118	Tm 0.153@	Tm Rn 0.296*	Tm Rn Rd 0.413*
4A-12	Rv 0.142@	Rv Ev 0.303*	Rv Ev Rd 0.440*
4A-13	Td 0.328**
4A-14	Rv 0.142@	Rv Ev 0.303*	Rv Ev Rd 0.440*
4A-15	Rn 0.216*
4A-17	Rv 0.142@	Rv Ev 0.303*	Rv Ev Rd 0.440*
4A-18	Rv 0.142@	Rv Ev 0.303*	Rv Ev Rd 0.440*
4A-2	Rd 0.321**
4A-22	Rv 0.142@	Rv Ev 0.303*	Rv Ev Rd 0.440*
4A-23	Huan 0.298*	Huan Rd 0.486**	Huan Rd Td 0.606***
4A-24	Lt 0.358**	Lt Dw 0.489**	Lt Dw Rd 0.604***	Lt Dw Rd Rr 0.679***
4A-25	Rr 0.189*
4A-3	Rv 0.142@	Rv Ev 0.303*	Rv Ev Rd 0.440*
4A-31	Rv 0.142@	Rv Ev 0.303*	Rv Ev Rd 0.440*
4A-33	Td 0.353**
4A-35	Rv 0.142@	Rv Ev 0.303*	Rv Ev Rd 0.440*
4A-4	Rr 0.164@	Rr Ev 0.332*	Rr Ev Rd 0.457*
4A-40	Rv 0.142@	Rv Ev 0.303*	Rv Ev Rd 0.440*
4A-41	Rv 0.142@	Rv Ev 0.303*	Rv Ev Rd 0.440*
4A-43	Lt 0.264*	Lt Al 0.403**	Lt Al Tj 0.606***	Lt Al Tj Rv Td 0.803***
4A-44	Lt 0.374**	Lt Dw 0.500**	Lt Dw Rd 0.613***	Lt Dw Rd Rr 0.695***
4A-45	Rv 0.401**	Rv Lt 0.630***
4A-46	Rv 0.581***	Rv Lt 0.723***	Rv Lt Tdd 0.790***
4A-47§	Huan 0.352**	Huan Lt 0.623***
4A-48§	Huan 0.370**	Huan Lt 0.646***
4A-49	Huan 0.316**	Huan Dw 0.492**	Huan Dw Hu14 0.607***	Huan Dw Hu14 Td 0.682***
4A-5	Hu14 0.394**
4A-50§	Huan 0.567***	Huan Lt 0.807***
4A-51§	Rv 0.409**	Rv Lt 0.593***
4A-52	Td 0.280*	Td Lt 0.462**	Td Lt Tdd 0.550**
4A-53	Lt 0.153@	Lt Al 0.349*	Lt Al Tj 0.603***
4A-56	Td 0.242*	Td Lt 0.355*
4A-57	Rv 0.142@	Rv Ev 0.303*	Rv Ev Rd 0.440*
4A-59	Td 0.313**	Td Lt 0.473**	Td Lt Tdd 0.571**
4A-6	Td 0.482***	Td Lt 0.616***	Td Lt Huan 0.682***
4A-60	Td 0.315**	Td Lt 0.485**	Td Lt Tdd 0.605***	Lt Tdd Al Tm 0.740***
4A-62	Td 0.315**	Td Lt 0.438**	Td Lt Tdd 0.554***
4A-63	Huan 0.784***
4A-64§	Td 0.322**	Td Lt 0.515**	Td Lt Tdd 0.616**
4A-65§	Huan 0.374**	Huan Lt 0.599***
4A-66§	Huan 0.334**	Huan Lt 0.613***
4A-67§	Huan 0.392**	Huan Lt 0.624***	Huan Lt Tdd 0.688***
4A-68§	Huan 0.328**	Huan Lt 0.576***
4A-69	Huan 0.424***	Huan Lt 0.658***
4A-7	Rv 0.142@	Rv Ev 0.303*	Rv Ev Rd 0.440*
4A-71	Trd 0.295*
4A-73	Rv 0.142@	Rv Ev 0.303*	Rv Ev Rd 0.440*
4A-74	Rn 0.350**	Rn Ta 0.479**	Rn Ta Lt 0.637***	Rn Ta Lt Al Tj Hu14 0.853***
4A-75	Hu14 0.145@	Hu14 Huan 0.268@	Hu14 Huan Tdd 0.412*	Hu14 Huan Tdd Td 0.553**
4A-76	Rv 0.365**
4A-77	Rv 0.142@	Rv Ev 0.303*	Rv Ev Rd 0.440*
4A-78	Rv 0.142@	Rv Ev 0.303*	Rv Ev Rd 0.440*
4A-8	Rv 0.142@	Rv Ev 0.303*	Rv Ev Rd 0.440*
4A-81	Td 0.617***	Td Al 0.720***
4A-82	Huan 0.237*	Huan Rd 0.461**	Huan Rd Td 0.647***	Huan Rd Td Tj Trd 0.774***
4A-84	Ta 0.259*	Ta Rn 0.439**	Ta Rn Rv 0.541**	Ta Rn Rv Hu14 0.676***
4A-85	Rr 0.258*	Rr Tm 0.385*	Rr Tm Trd 0.487**
4A-87	Rv 0.142@	Rv Ev 0.303*	Rv Ev Rd 0.440*
4A-89	Rv 0.142@	Rv Ev 0.303*	Rv Ev Rd 0.440*
4A-90	Ev 0.187@	Ev Tm 0.386*
4A-92	Rv 0.142@	Rv Ev 0.303*	Rv Ev Rd 0.440*
4A-93§	Td 0.385**	Td Lt 0.544**	Td Lt Tdd 0.625**
4A-98	Rn 0.339**	Rn Rr 0.488**
4B-1	Rv 0.206*	Rv Rd 0.397*	Rv Rd Td 0.502**	Rv Td Lt 0.569**
4B-11§	Rn 0.178@	Rn Trd 0.336*
4B-12	Td 0.414**	Td Tdd 0.551***
4B-13	Huan 0.288*	Huan Lt 0.432**	Huan Lt Tdd 0.531**
4B-14§	Lt 0.378**	Lt Rv 0.591***	Lt Rv Tj 0.657***
4B-2	Lt 0.320**	Lt Rr 0.550***
4B-20	Rd 0.161@	Rd Tdd 0.284@(0.050)
4B-21	Rv 0.142@	Rv Ev 0.303*	Rv Ev Rd 0.440*
4B-23	Td 0.232*
4B-24	Rv 0.142@	Rv Ev 0.303*	Rv Ev Rd 0.440*
4B-28	Rv 0.378**
4B-3	Tdd 0.161@	Tdd Tj 0.348*
4B-31	Rv 0.142@	Rv Ev 0.303*	Rv Ev Rd 0.440*
4B-33	Rv 0.142@	Rv Ev 0.303*	Rv Ev Rd 0.440*
4B-34	Rv 0.376**	Rv Lt 0.644***
4B-35§	Td 0.367**	Td Lt 0.565**	Td Lt Huan 0.650***
4B-36§	Huan 0.494***	Huan Rd 0.641***	Huan Rd Td 0.711***
4B-38	Dw 0.187@	Dw Ev 0.349*
4B-39	Dw 0.172@	Dw Ev 0.421**
4B-40	Tdd 0.365**	Tdd Rv 0.470**	Tdd Rv Ev 0.577**	Tdd Ev Huan Tj Al Rd Lt 0.874***
4B-41	Rv 0.233*	Rv Rd 0.428**	Rv Rd Dw 0.536**
4B-42	Td 0.281*
4B-43§	Huan 0.412**	Huan Lt 0.621***
4B-44	Huan 0.461***
4B-45§	Huan 0.370**	Huan Rd 0.576***
4B-46	Td 0.532***
4B-47	Rv 0.349**	Rv Lt 0.641***	Rv Lt Rn 0.746***	Rv Lt Rn Trd 0.787***
4B-5	Trd 0.226*	Trd Lt 0.337*
4B-52	Huan 0.396**	Huan Tdd 0.518***
4B-56	Tdd 0.204*	Tdd Dw 0.452**	Tdd Dw Tj 0.623***
4B-57	Td 0.347**
4B-6	Rv 0.142@	Rv Ev 0.303*	Rv Ev Rd 0.440*
4B-68	Trd 0.232*
4B-70	Ta 0.141@	Ta Hu14 0.266@	Ta Hu14 Td 0.388*	Ta Hu14 Td Ev 0.564**
4B-71	Td 0.556***
4B-8	Rv 0.142@	Rv Ev 0.303*	Rv Ev Rd 0.440*
5A-1§	Rv 0.510***	Rv Lt 0.634***	Rv Lt Tm 0.698***
5A-10	Rv 0.142@	Rv Ev 0.303*	Rv Ev Rd 0.440*
5A-11	Rv 0.142@	Rv Ev 0.303*	Rv Ev Rd 0.440*
5A-13	Lt 0.205*	Lt Dw 0.418**	Lt Dw Rd 0.530**
5A-16	Rv 0.142@	Rv Ev 0.303*	Rv Ev Rd 0.440*
5A-17	Rv 0.142@	Rv Ev 0.303*	Rv Ev Rd 0.440*
5A-18	Rv 0.142@	Rv Ev 0.303*	Rv Ev Rd 0.440*
5A-19	Trd 0.192*	Trd Rd 0.349*
5A-2	Rv 0.341**	Rv Lt 0.555***
5A-21	Rv 0.142@	Rv Ev 0.303*	Rv Ev Rd 0.440*
5A-22	Rn 0.308**	Rn Ev 0.561***
5A-24	Dw 0.209*
5A-29	Al 0.303**
5A-35	Rv 0.142@	Rv Ev 0.303*	Rv Ev Rd 0.440*
5A-37	Rv 0.142@	Rv Ev 0.303*	Rv Ev Rd 0.440*
5A-38	Al 0.311**
5A-39	Lt 0.443***
5A-4	Rv 0.142@	Rv Ev 0.303*	Rv Ev Rd 0.440*
5A-41	Huan 0.283*	Huan Rd 0.562***	Huan Rd Td 0.629***
5A-42	Huan 0.273*	Huan Lt 0.543***	Huan Lt Tdd 0.614***
5A-44	Dw 0.259*
5A-45	Huan 0.381**
5A-46	Ev 0.173@	Ev Rr 0.306*
5A-47	Rr 0.306**	Rr Lt 0.558***	Rr Lt Rn 0.663***
5A-48§	Huan 0.347**	Huan Lt 0.605***
5A-49	Rv 0.325**	Rv Lt 0.454 **
5A-50	Rv 0.338**	Rv Tj 0.512**
5A-51	Rv 0.462***	Rv Lt 0.681***
5A-56	Rv 0.142@	Rv Ev 0.303*	Rv Ev Rd 0.440*
5A-57	Tdd 0.453***	Tdd Lt 0.622***	Tdd Lt Dw 0.714***	Tdd Lt Dw Ev Trd 0.837***
5A-58	Td 0.477***	Td Rr 0.620***
5A-6	Td 0.255*	Td Huan 0.432**
5A-61	Rv 0.142@	Rv Ev 0.303*	Rv Ev Rd 0.440*
5A-62	Rv 0.142@	Rv Ev 0.303*	Rv Ev Rd 0.440*
5A-65	Td 0.556***
5A-66	Lt 0.233*	Lt Tdd 0.374*
5A-69	Lt 0.246*	Lt Tdd 0.400**
5A-7	Tm 0.284*
5A-71	Tdd 0.443***	Tdd Lt 0.605***	Tdd Lt Dw 0.688***	Tdd Lt Dw Ev Trd Rd 0.880***
5A-75	Hu14 0.275*	Hu14 Trd 0.505**	Hu14 Trd Rv 0.635***	Hu14 Trd Rv Ev 0.786***
5A-78	Hu14 0.557***	Hu14 Tdd 0.722***
5A-79	Huan 0.349**	Huan Rn 0.460**
5A-8	Huan 0.433***	Huan Tdd 0.647***	Huan Tdd Trd 0.711***	Huan Tdd Trd Rn 0.763***
5A-82	Tm 0.169@	Tm Trd 0.317*
5B-1§	Td 0.403**	Td Tdd 0.511**
5B-12	Rv 0.142@	Rv Ev 0.303*	Rv Ev Rd 0.440*
5B-14	Tdd 0.212*
5B-16	Al 0.191*	Al Hu14 0.312*	Al Hu14 Dw 0.455*	Al Hu14 Dw Tj Trd Rv 0.765***
5B-17	Rv 0.142@	Rv Ev 0.303*	Rv Ev Rd 0.440*
5B-19	Dw 0.275*
5B-20	Rv 0.142@	Rv Ev 0.303*	Rv Ev Rd 0.440*
5B-21	Huan 0.395**	Huan Ev 0.531***	Huan Ev Rv 0.609***	Huan Ev Rv Hu14 0.683***
5B-22	Lt 0.619***
5B-26	Rv 0.327**	Rv Lt 0.471**	Rv Lt Ta 0.604***
5B-27	Rv 0.142@	Rv Ev 0.303*	Rv Ev Rd 0.440*
5B-28	Rv 0.142@	Rv Ev 0.303*	Rv Ev Rd 0.440*
5B-30	Rv 0.142@	Rv Ev 0.303*	Rv Ev Rd 0.440*
5B-31	Rd 0.296*
5B-33§	Rv 0.312**	Rv Lt 0.552***
5B-34	Rv 0.321**	Rv Lt 0.532***
5B-35	Rv 0.266*	Rv Tdd 0.467**
5B-36	Huan 0.326**	Huan Lt 0.555***	Huan Lt Tdd 0.627***
5B-37	Tdd 0.322**	Tdd Ev 0.449**	Tdd Ev Rr 0.548**
5B-38	Td 0.262*	Td Lt 0.401**
5B-39	Td 0.476***	Td Lt 0.553***	Td Lt Tdd 0.626***
5B-40§	Huan 0.436**	Huan Dw 0.528**
5B-41§	Rv 0.272*	Rv Lt 0.506**	Rv Lt Tdd 0.584**
5B-43	Lt 0.232*	Lt Dw 0.416**
5B-47	Tdd 0.347**
5B-56	Rv 0.142@	Rv Ev 0.303*	Rv Ev Rd 0.440*
5B-58	Rv 0.142@	Rv Ev 0.303*	Rv Ev Rd 0.440*
5B-59	Al 0.264*
5B-6	Rv 0.142@	Rv Ev 0.303*	Rv Ev Rd 0.440*
5B-61	Td 0.201*	Td Rd 0.425**	Td Rd Huan 0.521**	Rd Huan Tm 0.593***
5B-64	Rv 0.142@	Rv Ev 0.303*	Rv Ev Rd 0.440*
5B-65	Huan 0.524***	Huan Trd 0.636***
5B-7	Rv 0.142@	Rv Ev 0.303*	Rv Ev Rd 0.440*
5B-8	Hu14 0.192*
6A-1§	Td 0.426**	Td Lt 0.586***	Td Lt Huan 0.679***
6A-101	Td 0.296*
6A-107	Rd 0.193*
6A-111	Ta 0.251*	Ta Al 0.430**	Ta Al Ev 0.567**
6A-114	Rv 0.142@	Rv Ev 0.303*	Rv Ev Rd 0.440*
6A-115	Td 0.475***
6A-117	Rv 0.347**	Rv Lt 0.443**
6A-118	Rn 0.198*	Rn Lt 0.338*	Rn Lt Rr 0.440*
6A-14	Lt 0.389**
6A-16	Rv 0.330**	Rv Tdd 0.473**	Rv Tdd Rn 0.561**	Rv Tdd Rn Ev 0.632**
6A-21	Rv 0.142@	Rv Ev 0.303*	Rv Ev Rd 0.440*
6A-22	Td 0.494***
6A-27	Rv 0.142@	Rv Ev 0.303*	Rv Ev Rd 0.440*
6A-33	Rv 0.142@	Rv Ev 0.303*	Rv Ev Rd 0.440*
6A-34	Rv 0.142@	Rv Ev 0.303*	Rv Ev Rd 0.440*
6A-39	Lt 0.284*	Lt Tdd 0.493**	Lt Tdd Al 0.595***
6A-4	Dw 0.176@	Dw Tj 0.312*
6A-41	Rv 0.510***	Rv Lt 0.659***	Rv Lt Tdd 0.739***
6A-42	Tdd 0.319**	Tdd Lt 0.482**	Tdd Lt Al 0.593***	Tdd Lt Al Tj 0.674***
6A-43§	Huan 0.309**	Huan Lt 0.584***
6A-44	Huan 0.428***	Huan Rd 0.569***
6A-45	Rn 0.257*	Rn Td 0.376*
6A-46	Lt 0.218*
6A-47	Tj 0.338**	Tj Ev 0.501**
6A-5	Ev 0.223*	Ev Rr 0.446**
6A-50	Rv 0.156@	Rv Ev 0.395*
6A-51	Td 0.454***
6A-52	Rv 0.142@	Rv Ev 0.303*	Rv Ev Rd 0.440*
6A-54	Rn 0.271*
6A-55	Huan 0.411**	Huan Rd 0.517***
6A-56	Td 0.249*
6A-57	Huan 0.406**
6A-58	Trd 0.202*
6A-59	Dw 0.439***
6A-60§	Td 0.350**	Td Lt 0.523**	Td Lt Tdd 0.622***
6A-61	Tdd 0.295*	Tdd Lt 0.527***	Tdd Lt Al 0.631***	Tdd Lt Al Tj 0.692***
6A-62	Rn 0.313**
6A-63	Tdd 0.292*	Tdd Lt 0.536***	Tdd Lt Al 0.646***	Tdd Lt Al Tj 0.709***
6A-64	Trd 0.272*
6A-65	Lt 0.408**	Lt Al 0.553***	Lt Al Tdd 0.633***	Lt Al Tdd Tj 0.735***
6A-66	Td 0.277*	Td Lt 0.396*	Td Lt Huan 0.521**
6A-67	Rv 0.413**	Rv Lt 0.623***
6A-68	Huan 0.364**	Huan Lt 0.537***	Huan Lt Td 0.727***	Huan Lt Td Tdd Rr Ev 0.909***
6A-69	Huan 0.312**	Huan Lt 0.549***	Huan Lt Td 0.714***	Huan Lt Td Tdd Rr Ev 0.893***
6A-70	Huan 0.368**	Huan Lt 0.599***	Huan Lt Td 0.665***
6A-71	Rv 0.142@	Rv Ev 0.303*	Rv Ev Rd 0.440*
6A-74	Rv 0.142@	Rv Ev 0.303*	Rv Ev Rd 0.440*
6A-75	Dw 0.228*
6A-76	Rv 0.142@	Rv Ev 0.303*	Rv Ev Rd 0.440*
6A-77	Rv 0.142@	Rv Ev 0.303*	Rv Ev Rd 0.440*
6A-78	Rd 0.219*
6A-79	Rv 0.142@	Rv Ev 0.303*	Rv Ev Rd 0.440*
6A-80	Rn 0.190*
6A-81	Td 0.234*
6A-83	Rv 0.359**
6A-90	Rv 0.142@	Rv Ev 0.303*	Rv Ev Rd 0.440*
6A-92	Rv 0.142@	Rv Ev 0.303*	Rv Ev Rd 0.440*
6B-1§	Td 0.324**	Td Lt 0.528**	Td Lt Tdd 0.666***
6B-100	Rv 0.142@	Rv Ev 0.303*	Rv Ev Rd 0.440*
6B-101	Td 0.541***	Td Tdd 0.614***
6B-102	Dw 0.258*	Dw Rr 0.382*	Dw Rr Tdd 0.490**
6B-103	Lt 0.491***
6B-11	Rv 0.380**	Rv Lt 0.510**
6B-16	Rd 0.345**
6B-17	Rd 0.226*	Rd Ev 0.391*
6B-19	Rv 0.142@	Rv Ev 0.303*	Rv Ev Rd 0.440*
6B-20	Lt 0.224*	Lt Rr 0.371*
6B-22	Rv 0.142@	Rv Ev 0.303*	Rv Ev Rd 0.440*
6B-24	Lt 0.193*	Lt Dw 0.336*	Lt Dw Rd 0.441*	Lt Dw Rd Rr Tj 0.616**
6B-26	Td 0.317**
6B-28	Rv 0.142@	Rv Ev 0.303*	Rv Ev Rd 0.440*
6B-3	Td 0.308**	Td Lt 0.529***	Td Lt Tdd 0.658***
6B-31	Rv 0.142@	Rv Ev 0.303*	Rv Ev Rd 0.440*
6B-35§	Rv 0.523***	Rv Tdd 0.675***	Rv Tdd Rd 0.775***
6B-36	Rv 0.142@	Rv Ev 0.303*	Rv Ev Rd 0.440*
6B-37	Rv 0.142@	Rv Ev 0.303*	Rv Ev Rd 0.440*
6B-39	Rn 0.251*	Rn Rd 0.399**
6B-4§	Rr 0.432***
6B-40	Lt 0.182@	Lt Rr 0.314*
6B-41	Rv 0.142@	Rv Ev 0.303*	Rv Ev Rd 0.440*
6B-42	Rv 0.142@	Rv Ev 0.303*	Rv Ev Rd 0.440*
6B-44	Hu14 0.555***	Hu14 Ev 0.718***	Hu14 Ev Td 0.771***
6B-46	Rr 0.207*	Rr Tm 0.397*	Rr Tm Tj 0.594***
6B-49	Td 0.362**	Td Lt 0.522***
6B-5§	Rv 0.359**	Rv Lt 0.624***
6B-50	Lt 0.357**	Lt Tdd 0.606***
6B-51	Huan 0.374**	Huan Td 0.525***	Huan Td Lt 0.679***
6B-52	Lt 0.344**	Lt Tdd 0.515***
6B-53	Td 0.187@	Td Lt 0.326*
6B-54	Td 0.402**	Td Lt 0.577***
6B-55§	Rr 0.336**	Rr Lt 0.548***
6B-56§	Td 0.388**	Td Lt 0.578***	Td Lt Tdd 0.678***
6B-57	Lt 0.358**	Lt Tdd 0.468**
6B-58	Huan 0.165@	Huan Ev 0.362*
6B-59	Lt 0.306**	Lt Ev 0.597***
6B-6	Ta 0.222*	Ta Lt 0.398**
6B-61	Rv 0.343**
6B-62	Tdd 0.325**	Tdd Lt 0.608***	Tdd Lt Al 0.700***	Tdd Lt Al Tm Ev 0.840***
6B-63	Tdd 0.339**	Tdd Lt 0.570***	Tdd Lt Rv 0.645***
6B-64	Tdd 0.203*	Tdd Td 0.525***
6B-65	Huan 0.425***
6B-67	Rn 0.420***
6B-68§	Huan 0.349**	Huan Tm 0.472**	Huan Tm Hu14 0.575**
6B-69	Huan 0.260*	Huan Rv 0.510**	Huan Rv Ta 0.617***	Huan Rv Ta Tm Lt 0.840***
6B-7§	Rv 0.359**	Rv Lt 0.550***
6B-70	Ev 0.400**
6B-71	Rv 0.429***	Rv Tdd 0.521***
6B-72	Rd 0.234*
6B-73	Td 0.484***	Td Tdd 0.640***
6B-75	Rv 0.142@	Rv Ev 0.303*	Rv Ev Rd 0.440*
6B-78	Td 0.447***
6B-8	Lt 0.304**	Lt Ta 0.459**
6B-80	Rv 0.142@	Rv Ev 0.303*	Rv Ev Rd 0.440*
6B-81	Huan 0.393**	Huan Lt 0.721***	Huan Lt Td 0.770***	Huan Lt Td Rd 0.820***
6B-82	Huan 0.484***	Huan Tdd 0.620***
6B-84	Huan 0.433***	Huan Tdd 0.647***	Huan Tdd Trd 0.711***	Huan Tdd Trd Rn 0.763***
6B-85	Huan 0.623***	Huan Al 0.749***
6B-87§	Rv 0.523***	Rv Lt 0.649***
6B-9	Lt 0.228*
6B-91	Huan 0.242*
6B-92	Rv 0.142@	Rv Ev 0.303*	Rv Ev Rd 0.440*
6B-93	Rv 0.142@	Rv Ev 0.303*	Rv Ev Rd 0.440*
6B-94	Tj 0.398**	Tj Lt 0.501**
6B-96	Td 0.510***
6B-97§	Rv 0.403**	Rv Rd 0.541**	Rv Rd Tj 0.614**
7A-1	Lt 0.255*	Lt Huan 0.439**	Lt Huan Hu14 0.650***
7A-100	Lt 0.213*	Lt Dw 0.389*	Lt Dw Rd 0.524**	Lt Dw Rd Tm 0.633**
7A-101	Rv 0.142@	Rv Ev 0.303*	Rv Ev Rd 0.440*
7A-108	Td 0.284*	Td Rv 0.420**
7A-109§	Rv 0.273*	Rv Lt 0.532**
7A-11	Rv 0.142@	Rv Ev 0.303*	Rv Ev Rd 0.440*
7A-110	Rr 0.243*
7A-114	Rv 0.142@	Rv Ev 0.303*	Rv Ev Rd 0.440*
7A-116	Rv 0.572***	Rv Tdd 0.660***	Rv Tdd Lt 0.717***
7A-118	Td 0.489***	Td Tdd 0.657***	Td Tdd Dw 0.716***
7A-120	Ta 0.380**
7A-121§	Rr 0.126 ns	Rr Ev 0.293*	Rr Ev Rd 0.408*
7A-127	Lt 0.294*	Lt Hu14 0.605***
7A-129	Rv 0.512***	Rv Ev 0.616***	Rv Ev Hu14 0.700***	Ev Hu14 Ta 0.753***
7A-14	Rv 0.142@	Rv Ev 0.303*	Rv Ev Rd 0.440*
7A-18	Rv 0.142@	Rv Ev 0.303*	Rv Ev Rd 0.440*
7A-2	Rv 0.400**	Rv Lt 0.551***
7A-21§	Lt 0.280*
7A-23	Rv 0.142@	Rv Ev 0.303*	Rv Ev Rd 0.440*
7A-24§	Dw 0.111ns	Dw Rd 0.235@
7A-25	Rv 0.142@	Rv Ev 0.303*	Rv Ev Rd 0.440*
7A-3	Rv 0.142@	Rv Ev 0.303*	Rv Ev Rd 0.440*
7A-32	Tj 0.330**
7A-33	Trd 0.242*	Trd Tm 0.366*
7A-34	Rv 0.142@	Rv Ev 0.303*	Rv Ev Rd 0.440*
7A-4	Rv 0.142@	Rv Ev 0.303*	Rv Ev Rd 0.440*
7A-41§	Lt 0.153@
7A-44	Rv 0.142@	Rv Ev 0.303*	Rv Ev Rd 0.440*
7A-45	Hu14 0.254*	Hu14 Ev 0.369*	Hu14 Ev Rr 0.514**	Hu14 Ev Rv Rn Al 0.747***
7A-46	Lt 0.229*	Lt Al 0.497**	Lt Al Rd 0.645***
7A-48	Rv 0.142@	Rv Ev 0.303*	Rv Ev Rd 0.440*
7A-52	Rv 0.142@	Rv Ev 0.303*	Rv Ev Rd 0.440*
7A-54	Rv 0.142@	Rv Ev 0.303*	Rv Ev Rd 0.440*
7A-55	Rv 0.142@	Rv Ev 0.303*	Rv Ev Rd 0.440*
7A-57	Lt 0.208*
7A-58	Rv 0.142@	Rv Ev 0.303*	Rv Ev Rd 0.440*
7A-59	Rn 0.264*	Rn Ev 0.445**
7A-6	Rv 0.142@	Rv Ev 0.303*	Rv Ev Rd 0.440*
7A-60	Td 0.341**	Td Lt 0.556***	Td Lt Al 0.631***
7A-61	Lt 0.297*	Lt Tdd 0.597***	Lt Tdd Al 0.682***	Lt Tdd Al Ta Ev 0.814***
7A-62	Rv 0.280*	Rv Lt 0.498**	Rv Lt Tdd 0.580**
7A-63§	Huan 0.434**	Huan Lt 0.621***	Huan Lt Tdd 0.689***
7A-66	Td 0.339**	Td Lt 0.567***
7A-67	Lt 0.273*	Lt Al 0.480**	Lt Al Td 0.595***
7A-68	Td 0.243*	Td Lt 0.377*
7A-69	Huan 0.504***	Huan Rd 0.604***	Huan Rd Tdd 0.669***
7A-73	Ev 0.208*
7A-74	Td 0.225 *	Td Lt 0.358*
7A-75	Hu14 0.450***	Hu14 Rd 0.612***	Hu14 Rd Huan 0.703***	Hu14 Huan Lt 0.743***
7A-76	Rv 0.355**	Rv Lt 0.515***	Rv Lt Rr 0.608***
7A-77	Rn 0.207*	Rn Td 0.570***
7A-78§	Td 0.349**	Td Lt 0.527**	Td Lt Tdd 0.621**
7A-79	Td 0.223*	Td Ev 0.343*
7A-8	Rv 0.142@	Rv Ev 0.303*	Rv Ev Rd 0.440*
7A-80	Lt 0.332**	Lt Tdd 0.613***
7A-81§	Rv 0.302**	Rv Lt 0.592***
7A-82	Huan 0.267*	Huan Dw 0.474**
7A-83	Td 0.444***	Td Lt 0.661***
7A-85	Td 0.344**	Td Lt 0.464**	Td Lt Rn 0.562**	Lt Rn Al Rr 0.733***
7A-86	Td 0.294*
7A-90	Rv 0.142@	Rv Ev 0.303*	Rv Ev Rd 0.440*
7A-91	Huan 0.370**
7A-92	Td 0.427***	Td Tdd 0.537***
7A-93	Rv 0.142@	Rv Ev 0.303*	Rv Ev Rd 0.440*
7A-95	Huan 0.395**	Huan Ev 0.531***	Huan Ev Rv 0.609***	Huan Ev Rv Hu14 0.683***
7A-96	Rv 0.142@	Rv Ev 0.303*	Rv Ev Rd 0.440*
7A-99	Huan 0.487***	Huan Lt 0.651***	Huan Lt Tdd 0.724***
7B-10	Rv 0.142@	Rv Ev 0.303*	Rv Ev Rd 0.440*
7B-11	Rv 0.403**
7B-12	Lt 0.299**
7B-13	Hu14 0.428**	Hu14 Tdd 0.548***
7B-15	Rv 0.272*	Rv Lt 0.506**	Rv Lt Tm 0.592***	Rv Lt Tm Al 0.715***
7B-2	Lt 0.438***	Lt Td 0.596***	Lt Td Rd 0.689**
7B-22	Rv 0.142@	Rv Ev 0.303*	Rv Ev Rd 0.440*
7B-23	Rr 0.212*
7B-24	Rv 0.142@	Rv Ev 0.303*	Rv Ev Rd 0.440*
7B-27	Rv 0.142@	Rv Ev 0.303*	Rv Ev Rd 0.440*
7B-28§	Lt 0.399**	Lt Tdd 0.583***
7B-29	Rv 0.142@	Rv Ev 0.303*	Rv Ev Rd 0.440*
7B-32	Rv 0.142@	Rv Ev 0.303*	Rv Ev Rd 0.440*
7B-33	Dw 0.254*	Dw Rd 0.502**
7B-34	Tdd 0.162@	Tdd Lt 0.318*
7B-36	Rv 0.142@	Rv Ev 0.303*	Rv Ev Rd 0.440*
7B-37	Rd 0.278*
7B-39	Rv 0.142@	Rv Ev 0.303*	Rv Ev Rd 0.440*
7B-4	Td 0.340**	Td Rd 0.487**	Td Rd Huan 0.627***
7B-40	Al 0.266*	Al Hu14 0.402**
7B-42	Lt 0.324**	Lt Tdd 0.447**
7B-43	Lt 0.349**	Lt Huan 0.642***
7B-44	Lt 0.383**
7B-46	Lt 0.349**	Lt Tdd 0.571***	Lt Tdd Rv 0.647***	Lt Tdd Rv Hu14 0.718***
7B-47§	Huan 0.317**	Huan Lt 0.581***
7B-48	Lt 0.351**	Lt Huan 0.565***
7B-49	Lt 0.441***	Lt Td 0.588***	Lt Td Rd 0.671***
7B-53	Rv 0.156@	Rv Ev 0.395*
7B-55§	Lt 0.260*	Lt Huan 0.514**
7B-56§	Lt 0.261*	Lt Huan 0.525**
7B-57§	Huan 0.364**	Huan Lt 0.619***
7B-58	Rv 0.299**	Rv Lt 0.569***
7B-59	Tdd 0.326**
7B-60§	Rv 0.308**	Rv Lt 0.492**
7B-61	Rn 0.206*
7B-66	Hu14 0.396**
7B-68	Rv 0.142@	Rv Ev 0.303*	Rv Ev Rd 0.440*
7B-7	Rv 0.142@	Rv Ev 0.303*	Rv Ev Rd 0.440*
7B-70	Lt 0.229*	Lt Tdd 0.423**
7B-71	Lt 0.315**	Lt Huan 0.500**
7B-76	Rv 0.142@	Rv Ev 0.303*	Rv Ev Rd 0.440*
7B-77	Rd 0.199*	Rd Rv 0.380*
7B-78	Ev 0.137@	Ev Rv 0.331*
7B-79	Ta 0.290*	Ta Rn 0.435**
7B-8	Huan 0.402**	Huan Lt 0.728***
7B-80	Td 0.517***	Td Al 0.593***
7B-81	Rv 0.142@	Rv Ev 0.303*	Rv Ev Rd 0.440*
7B-84	Td 0.265*
7B-85	Rv 0.142@	Rv Ev 0.303*	Rv Ev Rd 0.440*
7B-86	Rv 0.142@	Rv Ev 0.303*	Rv Ev Rd 0.440*
7B-88	Rv 0.366**	Rv Lt 0.484**
7B-9	Td 0.343**	Td Lt 0.521***
7B-91	Tj 0.345**
7B-94	Rv 0.142@	Rv Ev 0.303*	Rv Ev Rd 0.440*
7B-97	Rv 0.334**	Rv Lt 0.438**
7B-99	Rv 0.142@	Rv Ev 0.303*	Rv Ev Rd 0.440*
BE403378_54_B_N_48	Rd 0.298**	Rd Ev 0.471**	Rd Ev Hu14 0.566**
BE426080_52_B_N_45§	Huan 0.395**	Huan Lt 0.628***
BE494321_21_A_N_360	Rv 0.142@	Rv Ev 0.303*	Rv Ev Rd 0.440*
BE591818__A_N_403	Rv 0.142@	Rv Ev 0.303*	Rv Ev Rd 0.440*
BF293541_41_A_N_195	Huan 0.399**	Huan Lt 0.642***
BG607523_21_A_N_1072	Rv 0.142@	Rv Ev 0.303*	Rv Ev Rd 0.440*
BG607523_21_A_N_222	Ta 0.380**
BM134392_61_B_N_44	Rv 0.142@	Rv Ev 0.303*	Rv Ev Rd 0.440*
BQ166591_26_A_N_46	Rv 0.142@	Rv Ev 0.303*	Rv Ev Rd 0.440*
Note: 1, Loci under positive selection are marked by § . 2, Level of significance: ***=p<0.001; **=p<0.01; *=p<0.05; @= p<0.10; ns=p>0.10; 2, Symbols of variables are explained in the text and in Table 1.
